# Supplementary material for: Resonance Raman Spectroscopy and Density Functional Theory Reveal the Hemin Release Mechanism of Fish and Mammalian Hemoglobin
Source: J Agric Food Chem. 2026 Feb 20;74(8):7024–33. doi: 10.1021/acs.jafc.5c12506 (PMC12964545; doi:10.1021/acs.jafc.5c12506)
Supplement: Supplementary file 1 [file jf5c12506_si_001.xlsx]

## Sheet: HSD opt
C	25.6352	-3.73008	33.2298
C	24.5395	-4.34853	32.6518
N	25.6303	-4.12773	34.5568	newgto	"def2-TZVP"	end
C	24.5539	-4.96369	34.7333
N	23.8904	-5.1095	33.6005	newgto	"def2-TZVP"	end
H	26.4035	-3.05531	32.8392
H	24.3047	-5.4179	35.6987
H	24.1672	-4.30459	31.6185
C	17.5589	-8.69105	28.3237
C	18.1757	-7.4672	28.5078
N	18.4102	-9.61716	28.8993	newgto	"def2-TZVP"	end
C	19.4876	-8.94629	29.4002
N	19.369	-7.64726	29.1733	newgto	"def2-TZVP"	end
H	20.3312	-9.42821	29.9032
H	18.259	-10.6199	28.937
H	17.8454	-6.47025	28.2005
H	16.6181	-8.98808	27.853
C	23.5848	-9.07958	33.562
C	22.0943	-7.07078	23.9965
C	17.4568	-2.07643	28.18
C	20.1273	-5.32309	34.9615
N	22.1718	-7.49162	30.4632	newgto	"def2-TZVP"	end
C	22.8146	-7.80745	22.9637
C	17.0376	-1.1132	27.3235
N	21.8128	-6.85147	27.6511	newgto	"def2-TZVP"	end
N	20.3196	-5.46501	31.2205	newgto	"def2-TZVP"	end
C	21.532	-6.93353	32.7695
C	23.3531	-8.54452	28.5794
C	20.5366	-5.45476	26.0973
C	18.856	-3.68518	30.3703
C	24.7465	-10.2287	30.6887
C	24.028	-9.11508	25.6283
C	18.4953	-3.25653	25.3496
C	18.2868	-3.13826	33.3688
C	22.2512	-7.65803	31.8312
C	22.7617	-7.84809	27.5134
C	19.8465	-4.6944	27.0663
C	19.4309	-4.42719	31.3989
C	23.2167	-8.69637	32.1666
C	23.0489	-8.10585	26.1314
C	18.899	-3.65199	26.7337
C	19.1792	-4.20327	32.8153
C	23.7258	-9.16162	30.9659
C	22.2205	-7.22383	25.3819
C	18.4293	-3.13208	27.9416
C	19.941	-5.13727	33.4912
C	23.0723	-8.38299	29.9247
C	21.4638	-6.45091	26.3944
C	19.0923	-3.8871	28.9994
C	20.6354	-5.9111	32.4771
N	19.9534	-4.81857	28.4465	newgto	"def2-TZVP"	end
Fe	21.1705	-6.05539	29.4704	newgto	"def2-TZVP"	end
H	20.3406	-5.22274	25.0442
H	24.1015	-9.30106	28.3103
H	17.441	-1.00298	26.3071
H	18.1675	-2.87916	30.6519
H	22.3818	-8.70605	22.4869
H	21.7159	-7.15265	33.8262
H	23.7407	-7.40742	22.5118
H	25.645	-9.81325	30.1858
H	25.0843	-10.7166	31.6232
H	24.3408	-11.0193	30.0232
H	25.0553	-8.91268	26.0016
H	23.7661	-10.1455	25.9538
H	24.0644	-9.1115	24.5209
H	24.051	-8.21848	34.0942
H	22.6981	-9.3849	34.157
H	24.3059	-9.91967	33.5753
H	19.4709	-4.64923	35.5453
H	19.9076	-6.3643	35.2789
H	21.1804	-5.11183	35.2535
H	17.2489	-3.22764	32.9838
H	18.2375	-3.1847	34.4737
H	18.6447	-2.12278	33.0956
H	17.4135	-3.01546	25.3083
H	19.0381	-2.3514	24.9989
H	18.6927	-4.05972	24.6137
H	21.3713	-6.3048	23.6482
H	16.2828	-0.377674	27.6402
H	17.0139	-2.06537	29.1912
F	22.5948	-4.85469	29.6103	newgto	"def2-TZVP"	end
H	26.3051	-3.84854	35.2608

## Sheet: HSE opt
C	25.6228	-3.78524	33.2017
C	24.8403	-3.70799	31.9125
N	24.9868	-4.77778	34.0526	newgto	"def2-TZVP"	end
C	23.7896	-5.21236	33.351
N	23.8735	-4.79213	31.9582	newgto	"def2-TZVP"	end
H	26.5484	-3.28124	33.4976	newgto	"def2-TZVP"	end
H	23.1481	-4.83933	31.2045
H	23.0369	-5.92066	33.7057
H	25.0178	-3.19425	30.9611
C	17.5291	-8.72686	28.3047
C	18.089	-7.51137	28.6565
N	18.4778	-9.67487	28.6504	newgto	"def2-TZVP"	end
C	19.5526	-9.02682	29.1902
N	19.3414	-7.7187	29.1942	newgto	"def2-TZVP"	end
H	20.4629	-9.52659	29.5359
H	18.4053	-10.674	28.4855
H	17.6973	-6.49785	28.5213
H	16.5761	-9.00302	27.8449
C	23.4871	-9.20225	33.493
C	22.0484	-6.99589	23.9785
C	17.5157	-1.97755	28.1708
C	19.7954	-5.51382	34.9177
N	22.1359	-7.54478	30.3998	newgto	"def2-TZVP"	end
C	22.6984	-7.75967	22.9184
C	17.2943	-0.895569	27.3876
N	21.7886	-6.85311	27.6302	newgto	"def2-TZVP"	end
N	20.2774	-5.49995	31.1808	newgto	"def2-TZVP"	end
C	21.3891	-7.07042	32.6944
C	23.3577	-8.54323	28.5104
C	20.5054	-5.42766	26.1172
C	18.858	-3.67886	30.336
C	24.8267	-10.1668	30.7533
C	24.0419	-9.03248	25.5525
C	18.5316	-3.21462	25.3253
C	18.2014	-3.25334	33.3822
C	22.1534	-7.76021	31.7584
C	22.7494	-7.84361	27.4632
C	19.8222	-4.6671	27.0646
C	19.4	-4.45313	31.3613
C	23.1346	-8.77358	32.1055
C	23.0326	-8.06803	26.0816
C	18.9085	-3.59364	26.7206
C	19.0895	-4.28873	32.7688
C	23.7201	-9.17279	30.92
C	22.1875	-7.17521	25.3532
C	18.4498	-3.06922	27.9247
C	19.785	-5.27946	33.4414
C	23.0778	-8.40139	29.864
C	21.4334	-6.42665	26.3887
C	19.0819	-3.86025	28.9768
C	20.5169	-6.01918	32.4287
N	19.9138	-4.81187	28.4306	newgto	"def2-TZVP"	end
Fe	21.1118	-6.09564	29.4318	newgto	"def2-TZVP"	end
H	20.3135	-5.18926	25.0633
H	24.1193	-9.28217	28.2299
H	17.8494	-0.714382	26.4544
H	18.1796	-2.86749	30.6292
H	22.3845	-8.79058	22.6745
H	21.5092	-7.36852	33.7441
H	23.3876	-7.26618	22.2108
H	25.7506	-9.82657	31.2662
H	24.5601	-11.1513	31.1925
H	25.086	-10.3381	29.6916
H	25.0597	-8.81223	25.9402
H	23.8097	-10.0805	25.8432
H	24.0935	-8.98846	24.4473
H	24.115	-8.43265	33.994
H	22.5897	-9.35262	34.1272
H	24.0612	-10.1488	33.492
H	20.0765	-4.58978	35.4661
H	18.7915	-5.81217	35.2897
H	20.5085	-6.30358	35.2209
H	17.2791	-3.70524	33.8075
H	18.7155	-2.73585	34.2194
H	17.8886	-2.47788	32.6578
H	17.6012	-2.61622	25.3078
H	19.3253	-2.61394	24.8306
H	18.3722	-4.1137	24.6949
H	21.3498	-6.19953	23.6492
H	16.5433	-0.140275	27.6657
H	16.9238	-2.05974	29.1005
F	22.5468	-4.84745	29.58	newgto	"def2-TZVP"	end

## Sheet: HSP opt
C	25.6352	-3.73008	33.2298
C	25.1502	-3.67345	31.9404
N	24.7843	-4.56417	33.987	newgto	"def2-TZVP"	end
C	23.9348	-5.06931	33.1853
N	24.0772	-4.54718	31.9059	newgto	"def2-TZVP"	end
H	26.4862	-3.21416	33.6256	newgto	"def2-TZVP"	end
H	23.455	-4.68777	31.1425
H	23.1634	-5.74391	33.4528
H	25.4767	-3.09689	31.0803
C	17.5589	-8.69105	28.3237
C	18.2061	-7.4506	28.4379
N	18.3542	-9.64961	28.9528	newgto	"def2-TZVP"	end
C	19.5169	-8.98099	29.4774
N	19.454	-7.58014	29.133	newgto	"def2-TZVP"	end
H	20.3288	-9.48342	29.996
H	18.1537	-10.6592	29.027
H	17.8326	-6.52447	28.04
H	16.6077	-8.95113	27.8392
C	23.4077	-9.25948	33.486
C	22.0496	-6.94974	23.9226
C	17.4615	-2.00581	28.183
C	19.9264	-5.48065	34.899
N	22.1411	-7.56658	30.4024	newgto	"def2-TZVP"	end
C	22.838	-7.72138	22.9041
C	17.0706	-1.058	27.3131
N	21.7885	-6.8758	27.6616	newgto	"def2-TZVP"	end
N	20.2634	-5.54132	31.1545	newgto	"def2-TZVP"	end
C	21.4104	-7.12731	32.6491
C	23.3531	-8.54452	28.5794
C	20.5366	-5.45476	26.0973
C	18.856	-3.68518	30.3703
C	24.7465	-10.2287	30.6887
C	24.0225	-9.02149	25.5458
C	18.4991	-3.19603	25.3323
C	18.249	-3.18355	33.3454
C	22.1571	-7.78322	31.7477
C	22.7002	-7.78387	27.5065
C	19.7933	-4.65536	27.0646
C	19.3895	-4.44437	31.3328
C	23.0803	-8.77836	32.0834
C	23.0074	-8.01428	26.0758
C	18.9105	-3.61988	26.7287
C	19.128	-4.26516	32.7677
C	23.6598	-9.1882	30.8869
C	22.2087	-7.17529	25.393
C	18.4508	-3.1054	27.9336
C	19.8223	-5.22521	33.4
C	23.0585	-8.42643	29.8813
C	21.4305	-6.41981	26.3825
C	19.0698	-3.87358	28.9317
C	20.5181	-6.00307	32.3383
N	19.8807	-4.8149	28.3971	newgto	"def2-TZVP"	end
Fe	21.0134	-6.19228	29.3788	newgto	"def2-TZVP"	end
H	20.3426	-5.20169	25.0761
H	24.1026	-9.27179	28.2579
H	17.4599	-0.96402	26.3084
H	18.1975	-2.8836	30.6697
H	22.3363	-8.57315	22.4135
H	21.5017	-7.3759	33.712
H	23.7156	-7.21957	22.4622
H	25.6601	-9.75522	30.268
H	25.0367	-10.7295	31.6314
H	24.4151	-11.015	29.9778
H	25.0457	-8.79833	25.9194
H	23.7701	-10.0564	25.8651
H	24.0778	-9.02976	24.451
H	23.8634	-8.43165	34.0725
H	22.4914	-9.58867	34.0198
H	24.123	-10.1039	33.4963
H	19.2767	-4.80649	35.4865
H	19.6423	-6.52627	35.1525
H	20.9722	-5.32785	35.2485
H	17.2267	-3.25295	32.9143
H	18.1704	-3.25387	34.4406
H	18.6578	-2.18337	33.0848
H	17.4096	-2.987	25.2798
H	19.0516	-2.29199	25.0115
H	18.686	-3.99338	24.5867
H	21.3293	-6.20156	23.5799
H	16.3422	-0.30987	27.6287
H	17.0211	-1.95787	29.1687
F	22.3972	-4.94417	29.3973	newgto	"def2-TZVP"	end
H	24.8041	-4.70663	35.0085

## Sheet: HSD freq
C	3.82795	4.91393	0.311508
C	3.73201	3.53355	0.244537
N	5.18392	5.18254	0.326708489 newgto "def2-TZVP" end
C	5.84515	3.9849	0.270138
N	4.99647	2.96994	0.219870675 newgto "def2-TZVP" end
H	3.07683	5.70749	0.349022
H	6.93846	3.91586	0.269637
H	2.82364	2.91752	0.213174
C	-1.07554	-4.54186	-0.361411
C	3.44535	0	0
N	-0.243118	-4.36803	-1.454329896 newgto "def2-TZVP" end
C	0.275941	-3.10499	-1.39611
N	-0.177037	-2.4656	-0.329422263 newgto "def2-TZVP" end
H	0.959011	-2.68985	-2.14357
H	-0.0563714	-5.05759	-2.17499
H	-1.53185	-3.04835	1.24682
H	-1.612	-5.47752	-0.183452
C	4.98981	0.345218	-2.6437
C	-4.89078	0.11945	-2.77122
C	-2.6564	-1.00851	4.82248
C	4.97114	-0.0490966	2.66162
N	1.44578	0.0154158	-1.42539823 newgto "def2-TZVP" end
C	-5.62059	0.267467	-4.02502
Fe	0	0	0 newgto "def2-TZVP" end
N	-1.45626	0.0178963	-1.4662024 newgto "def2-TZVP" end
N	1.43689	-0.269851	1.402058893 newgto "def2-TZVP" end
C	-1.01895	-3.3418	0.325501
C	0.033254	0.259592	-3.42357
C	-3.46219	-0.238092	-0.0807689
C	0.0154651	-0.578048	3.38394
C	2.64591	0.415352	-4.96535
C	-2.58009	0.455484	-5.02986
C	-4.97341	-0.791593	2.56865
C	2.67931	-0.505046	4.94767
C	2.80916	0.0624954	-1.23516
C	-1.23144	0.190215	-2.82366
C	-2.80505	-0.391836	1.15978
C	1.24831	-0.420054	2.75927
C	3.50665	0.221613	-2.50644
C	-2.46285	0.264411	-3.5536
C	-3.49515	-0.640977	2.40926
C	2.52043	-0.383294	3.46567
C	2.52706	0.270605	-3.47971
C	-3.50292	0.121686	-2.59535
C	-2.51385	-0.743264	3.39936
C	3.49296	-0.200837	2.50127
C	1.25568	0.168259	-2.77957
C	-2.8118	-0.0379343	-1.29413
C	-1.23068	-0.558057	2.72758
C	2.79544	-0.147714	1.22433
N	-1.43472	-0.344752	1.377908798 newgto "def2-TZVP" end
C	-3.76406	-0.874503	5.59274
H	-4.55766	-0.278354	-0.0778554
H	0.0501737	0.396364	-4.51272
H	-4.71798	-0.492058	5.20362
H	0.0110844	-0.710262	4.47283
H	-5.96795	-0.610988	-4.59957
H	4.53597	0.1099	0.0156684
H	-5.99513	1.25171	-4.36161
H	2.15108	1.34104	-5.32792
H	3.70524	0.459474	-5.28467
H	2.17095	-0.433986	-5.50002
H	-2.11406	1.40913	-5.36006
H	-2.0762	-0.358554	-5.59514
H	-3.64316	0.474142	-5.34166
H	5.37021	1.18577	-2.02465
H	5.5144	-0.570813	-2.29812
H	5.28774	0.526358	-3.69455
H	5.26428	-0.0247719	3.7289
H	5.52497	-0.884636	2.18255
H	5.32584	0.888224	2.18238
H	2.29698	-1.47756	5.32456
H	3.74217	-0.428865	5.24726
H	2.12215	0.289548	5.48755
H	-5.21321	-1.59125	3.2992
H	-5.4471	0.140412	2.94779
H	-5.47115	-1.04573	1.61298
H	-5.50462	-0.00303918	-1.85491
H	-3.72995	-1.12485	6.66386
H	-1.74006	-1.36112	5.32756
F	-0.00345033	1.85964	0.165362127 newgto "def2-TZVP" end
H	5.60752	6.10336	0.372963

## Sheet: HSE freq
C	3.31304	4.96775	2.06952
C	2.01147	4.50903	1.92322
N	4.21367	4.00581	1.66893008289017000000 newgto "def2-TZVP" end
C	3.46106	2.97971	1.28689
N	2.12598	3.23317	1.41995950860817000000 newgto "def2-TZVP" end
H	3.6446	5.93808	2.44203994568536000000 newgto "def2-TZVP" end
H	1.32859	2.6047	1.18759
H	3.83482	2.03321	0.896599
H	1.03539	4.95859	2.12572
C	3.4247	0	0
C	-0.778566	-3.21506	-0.832508
N	0.329106	-3.62269	-2.68529628730944000000 newgto "def2-TZVP" end
C	0.685118	-2.39396	-2.20986
N	0.0285491	-2.12711	-1.09116767651848000000 newgto "def2-TZVP" end
H	1.40451	-1.73011	-2.69795
H	0.686634	-4.0628	-3.52698
H	-1.43048	-3.23779	0.0458314
H	-1.04565	-5.1519	-1.98838
C	4.97502	1.35053	-2.29834
C	-4.87176	0.678761	-2.67327
C	-2.65547	-2.39764	4.32423
C	4.96794	-0.96863	2.48541
N	1.42892	0.579584	-1.31242243955011000000 newgto "def2-TZVP" end
Fe	0	0	0.00000000000000000000 newgto "def2-TZVP" end
C	-3.78297	-2.52236	5.06585
N	-1.4351	0.457348	-1.39339413685326000000 newgto "def2-TZVP" end
N	1.42564	-0.648762	1.26886141938606000000 newgto "def2-TZVP" end
C	-0.606043	-4.16504	-1.82163
C	0.00843409	1.49366	-3.10614
C	-3.39665	-0.403393	-0.212012
C	-3.46974e-05	-1.51296	3.07465
C	2.68042	2.377	-4.37245
C	-2.62584	2.00906	-4.60655
C	-4.9469	-1.73433	2.1175
C	2.66319	-1.96073	4.57117
C	2.79146	0.533639	-1.11916
C	-1.23942	1.11292	-2.60068
C	-2.77278	-0.866388	0.947332
C	1.23387	-1.19099	2.52149
C	3.4925	1.176	-2.22016
C	-2.47815	1.32524	-3.28781
C	-3.47743	-1.47381	2.05787
C	2.50645	-1.41109	3.18974
C	2.517	1.62218	-3.09233
C	-3.49027	0.755879	-2.46753
C	-2.51039	-1.77325	3.01856
C	3.48498	-1.0022	2.30263
C	1.23788	1.23869	-2.5107
C	-2.77504	0.226442	-1.28306
C	-1.23433	-1.35667	2.447
C	2.78638	-0.53485	1.11556
N	-1.41824	-0.805012	1.20023130074016000000 newgto "def2-TZVP" end
C	-5.62084	1.18415	-3.81751
H	-4.48658	-0.518433	-0.26405
H	0.0162003	2.02389	-4.06749
H	-4.75132	-2.10869	4.75145
H	0.00512846	-1.94186	4.08456
H	-5.87887	0.532683	-4.6725
H	4.52234	0.0230706	0.0149442
H	-6.10041	2.1799	-3.79702
H	2.22395	3.38734	-4.30878
H	3.74828	2.5119	-4.62936
H	2.193	1.85719	-5.22398
H	-2.25587	3.05645	-4.5698
H	-2.05151	1.49447	-5.40712
H	-3.6884	2.03769	-4.91869
H	5.34023	2.02038	-1.49046
H	5.51333	0.386039	-2.18978
H	5.28129	1.79922	-3.26254
H	5.26848	-1.42014	3.44999
H	5.49785	-1.51774	1.67917
H	5.34985	0.074615	2.47368
H	2.19944	-2.96476	4.67082
H	3.72989	-2.0579	4.84926
H	2.18128	-1.30624	5.32777
H	-5.15631	-2.70443	2.61266
H	-5.48235	-0.954017	2.7013
H	-5.40608	-1.76153	1.11049
H	-5.46371	0.182178	-1.87684
H	-3.75332	-3.02922	6.04208
H	-1.72693	-2.81105	4.75484
F	-0.0781901	1.74001	0.79385497291752000000 newgto "def2-TZVP" end

## Sheet: HSP freq
C	3.45969	5.18348	1.6893
C	2.14015	4.78438	1.58666
N	4.20315	4.10004	1.268354146 newgto "def2-TZVP" end
C	3.3576	3.09641	0.928741
N	2.1003	3.48745	1.113686371 newgto "def2-TZVP" end
H	3.91487	6.11472	2.015600306 newgto "def2-TZVP" end
H	1.02044	2.72755	0.868018
H	3.66589	2.11416	0.562661
H	1.22555	5.33697	1.81921
C	3.38285	0	0
C	-0.735621	-4.15676	-1.32205
N	0.194845	-3.73666	-2.254004378 newgto "def2-TZVP" end
C	0.588261	-2.47499	-1.93344
N	-0.0454279	-2.06731	-0.839104047 newgto "def2-TZVP" end
H	1.31361	-1.89126	-2.50577
H	0.529263	-4.2792	-3.04474
H	-1.5083	-3.01288	0.441618
H	-1.19928	-5.14546	-1.36652
C	5.04435	0.795127	-2.48321
C	-4.80611	0.817334	-2.72291
C	-2.73258	-1.76688	4.54084
C	4.93152	-0.743492	2.55626
N	1.46233	0.48842	-1.343065575 newgto "def2-TZVP" end
Fe	0	0	0 newgto "def2-TZVP" end
C	-3.86456	-1.73619	5.28437
N	-1.40373	0.505954	-1.365554865 newgto "def2-TZVP" end
N	1.37924	-0.437589	1.363322237 newgto "def2-TZVP" end
C	-0.872394	-3.10078	-0.443112
C	0.112801	1.27867	-3.16499
C	-3.43029	-0.191202	-0.177329
C	-0.0354683	-1.09569	3.2681
C	2.77604	1.76345	-4.64204
C	-2.46692	1.8702	-4.70923
C	-4.98496	-1.26981	2.26456
C	2.64118	-1.44622	4.76478
C	2.81337	0.38211	-1.18066
C	-1.15672	1.04537	-2.62175
C	-2.79835	-0.561272	1.02626
C	1.19726	-0.848194	2.67656
C	3.55543	0.803157	-2.35621
C	-2.37104	1.28046	-3.34186
C	-3.5111	-1.04545	2.18634
C	2.47173	-1.02101	3.34224
C	2.60037	1.21131	-3.26548
C	-3.42528	0.827426	-2.50047
C	-2.55389	-1.27447	3.18295
C	3.44514	-0.722705	2.40065
C	1.32214	1.00416	-2.60362
C	-2.76333	0.344931	-1.27075
C	-1.26218	-0.952582	2.59742
C	2.74018	-0.368739	1.18195
N	-1.43021	-0.506555	1.288844988 newgto "def2-TZVP" end
C	-5.50946	1.28924	-3.90791
H	-4.52084	-0.287831	-0.224653
H	0.117902	1.70421	-4.17827
H	-4.79967	-1.2813	4.92901
H	-0.052405	-1.43118	4.31145
H	-5.80654	0.593148	-4.71302
H	4.48174	-0.0495485	0.0274972
H	-5.94479	2.30412	-3.94656
H	2.37561	2.79591	-4.72008
H	3.8428	1.79678	-4.93294
H	2.24073	1.15494	-5.40022
H	-2.00954	2.88136	-4.75391
H	-1.94572	1.24609	-5.4667
H	-3.52466	1.96377	-5.02373
H	5.52546	1.46833	-1.74178
H	5.46671	-0.217197	-2.31453
H	5.36721	1.13004	-3.48689
H	5.22861	-1.04912	3.5769
H	5.41036	-1.4493	1.84553
H	5.37948	0.25542	2.36792
H	2.18448	-2.44062	4.95147
H	3.70888	-1.51518	5.04537
H	2.15774	-0.733057	5.46468
H	-5.21481	-2.16232	2.88019
H	-5.50784	-0.410018	2.73689
H	-5.43862	-1.42007	1.26638
H	-5.43676	0.40965	-1.90563
H	-3.8712	-2.14986	6.30379
H	-1.83541	-2.20477	5.0109
F	0.109067	2.11942	0.679541276 newgto "def2-TZVP" end
H	5.2163	4.05917	1.21962

## Sheet: HS Water opt
C	25.7041	-3.72231	33.3566
C	25.2406	-3.57589	32.0691
N	24.9745	-4.67386	33.9614	newgto	"def2-TZVP"	end
C	24.0919	-5.08518	33.0453
N	24.2289	-4.4338	31.8805	newgto	"def2-TZVP"	end
H	26.5117	-3.17679	33.8167
H	22.8919	-4.90674	30.1033
H	23.3643	-5.84604	33.226
H	25.6024	-2.89735	31.3079
C	17.599	-8.59582	28.3121
C	18.2573	-7.37733	28.353
N	18.4092	-9.58514	28.8859	newgto	"def2-TZVP"	end
C	19.6272	-8.95054	29.2934
N	19.5441	-7.54909	28.9237	newgto	"def2-TZVP"	end
H	20.4073	-9.44544	29.9086
H	18.1633	-10.5783	29.0205
H	17.8336	-6.45136	28.004
H	16.6056	-8.78286	27.9246
C	23.223	-9.46997	33.4592
C	22.2108	-6.92039	23.9549
C	17.4794	-2.04619	28.2058
C	19.9602	-5.54556	34.8709
N	22.2001	-7.63975	30.3856	newgto	"def2-TZVP"	end
C	23.0896	-7.71434	23.0105
C	17.136	-1.1055	27.3166
N	21.7993	-6.9843	27.7567	newgto	"def2-TZVP"	end
N	20.2171	-5.53522	31.1518	newgto	"def2-TZVP"	end
C	21.3956	-7.17766	32.5951
C	23.3821	-8.63482	28.6091
C	20.562	-5.52537	26.1886
C	18.8067	-3.6941	30.4204
C	24.6308	-10.4131	30.6932
C	24.135	-8.97081	25.6511
C	18.5325	-3.26578	25.3947
C	18.2795	-3.21915	33.4202
C	22.1588	-7.85878	31.7203
C	22.7233	-7.86029	27.569
C	19.7742	-4.75287	27.1624
C	19.3514	-4.44726	31.3595
C	23.0171	-8.90356	32.0728
C	23.0635	-8.0187	26.1409
C	18.9127	-3.70702	26.7975
C	19.1366	-4.28306	32.7974
C	23.6227	-9.3125	30.8951
C	22.2752	-7.17878	25.4516
C	18.4409	-3.17376	27.986
C	19.8351	-5.25662	33.3918
C	23.0854	-8.52096	29.8894
C	21.4548	-6.48837	26.4688
C	19.0239	-3.9335	29.0041
C	20.5012	-6.02162	32.3141
N	19.83	-4.90316	28.5144	newgto	"def2-TZVP"	end
Fe	21.0216	-6.28242	29.4969	newgto	"def2-TZVP"	end
H	20.4328	-5.25008	25.153
H	24.1174	-9.36583	28.2981
H	17.549	-1.03756	26.3224
H	18.1658	-2.88182	30.7283
H	22.5449	-8.47302	22.411
H	21.4644	-7.46225	33.6408
H	23.864	-7.10839	22.4962
H	25.5636	-9.98221	30.2736
H	24.8828	-10.9434	31.6285
H	24.2268	-11.1588	29.9751
H	25.1116	-8.70594	26.1087
H	23.8667	-10.0041	25.947
H	24.3014	-8.98629	24.5705
H	23.6213	-8.68635	34.1354
H	22.2556	-9.83585	33.8666
H	23.9275	-10.3231	33.4731
H	19.3725	-4.85137	35.499
H	19.6063	-6.57644	35.0807
H	21.0233	-5.46851	35.1856
H	17.2481	-3.32114	33.0238
H	18.2416	-3.2864	34.5211
H	18.6768	-2.22074	33.1396
H	17.437	-3.08797	25.337
H	19.0694	-2.33999	25.0955
H	18.7216	-4.04797	24.6349
H	21.4886	-6.19949	23.5222
H	16.4213	-0.34046	27.6107
H	17.0134	-1.95791	29.1774
O	22.6138	-4.69794	29.1845	newgto	"def2-TZVP"	end
H	25.059	-5.03324	34.9364
H	23.2691	-4.04361	28.8495

## Sheet: HS Water scan 
C	25.7041	-3.72231	33.3566
C	25.4266	-3.99408	32.0287
N	24.5009	-3.89679	34.0145	newgto	"def2-TZVP"	end
C	23.5562	-4.25484	33.099
N	24.0915	-4.32168	31.8862	newgto	"def2-TZVP"	end
H	26.6184	-3.43182	33.8801
H	23.2697	-4.62273	30.4651
H	22.5075	-4.44773	33.3473
H	26.1029	-3.97236	31.1685
C	17.599	-8.59582	28.3121
C	18.2286	-7.40881	28.6215
N	18.4836	-9.58938	28.6898	newgto	"def2-TZVP"	end
C	19.599	-9.001	29.1994
N	19.4676	-7.68003	29.167	newgto	"def2-TZVP"	end
H	20.4737	-9.54728	29.5633
H	18.3266	-10.5892	28.6034
H	17.8782	-6.3825	28.4876
H	16.6226	-8.82388	27.877
C	23.5947	-9.11526	33.575
C	21.9505	-7.24739	24.0615
C	17.6096	-1.97425	28.18
C	19.6313	-5.986	34.8299
N	22.2888	-7.51956	30.4189	newgto	"def2-TZVP"	end
C	22.5895	-8.03794	23.0177
C	17.2868	-0.991438	27.305
N	21.8329	-6.92709	27.7207	newgto	"def2-TZVP"	end
N	20.259	-5.55002	31.1496	newgto	"def2-TZVP"	end
C	21.3956	-7.17766	32.5951
C	23.3821	-8.63482	28.6091
C	20.562	-5.52537	26.1886
C	18.8067	-3.6941	30.4204
C	25.0242	-10.0919	30.7859
C	23.8489	-9.34341	25.6564
C	18.6615	-3.21537	25.381
C	17.9984	-3.55481	33.4031
C	22.3035	-7.74552	31.7601
C	22.7324	-7.97298	27.5609
C	19.9055	-4.70416	27.1304
C	19.3344	-4.5394	31.3931
C	23.3143	-8.70513	32.1672
C	22.9357	-8.28524	26.179
C	19.0156	-3.62408	26.7727
C	18.9671	-4.51617	32.7934
C	23.917	-9.11274	30.9954
C	22.1207	-7.38003	25.4432
C	18.5376	-3.07627	27.9729
C	19.6652	-5.5518	33.3997
C	23.2294	-8.39089	29.9372
C	21.4491	-6.54992	26.4655
C	19.1223	-3.85462	29.0524
C	20.4699	-6.16495	32.3574
N	19.9823	-4.81992	28.5165	newgto	"def2-TZVP"	end
Fe	21.0829	-6.18898	29.4565	newgto	"def2-TZVP"	end
H	20.3543	-5.30562	25.1343
H	24.1029	-9.4095	28.3119
H	17.7404	-0.907239	26.3079
H	18.1016	-2.90961	30.7165
H	22.0818	-8.91018	22.5681
H	21.4383	-7.51187	33.6432
H	23.5085	-7.68587	22.5159
H	25.8826	-9.62869	30.2568
H	25.3972	-10.4921	31.7472
H	24.6978	-10.9561	30.1699
H	24.9081	-9.14055	25.9243
H	23.5996	-10.3458	26.0648
H	23.7896	-9.40287	24.5522
H	23.8938	-8.24659	34.1982
H	22.7021	-9.56494	34.0583
H	24.4105	-9.86064	33.624
H	18.9528	-5.35173	35.4305
H	19.2819	-7.03492	34.9299
H	20.6348	-5.94057	35.3039
H	16.9837	-3.6661	32.9664
H	17.9061	-3.70604	34.4949
H	18.306	-2.50149	33.2367
H	17.5913	-2.93444	25.3129
H	19.2472	-2.33086	25.0489
H	18.8472	-4.02291	24.6477
H	21.2552	-6.45156	23.7223
H	16.5625	-0.213088	27.5877
H	17.1284	-1.93789	29.1724
O	22.7785	-4.74981	29.5669	newgto	"def2-TZVP"	end
H	24.3465	-3.76865	35.0097
H	22.4324	-3.86812	29.3356

## Sheet: HS Water freq 2.1275
C	3.52832	5.2746	1.7914
C	2.34573	4.887	1.18681
N	4.04374	4.11506	2.34056	newgto	"def2-TZVP"	end
C	3.18734	3.09008	2.06492
N	2.14904	3.53089	1.36562	newgto	"def2-TZVP"	end
H	4.03674	6.23805	1.87979
H	0.783468	2.63887	0.940011
H	3.34964	2.05605	2.38643
H	1.6242	5.49965	0.637123
C	3.30188	0	0
C	-0.79185	-3.0322	-0.308976
N	-0.0516562	-3.58255	-2.30178	newgto	"def2-TZVP"	end
C	0.376379	-2.32687	-2.00958
N	-0.0615245	-1.96793	-0.806018	newgto	"def2-TZVP"	end
H	0.976788	-1.7058	-2.67945
H	0.14539	-4.09099	-3.15877
H	-1.26151	-2.98814	0.6767
H	-1.24944	-5.04807	-1.23609
C	5.0451	1.12214	-2.28943
C	-4.76461	0.652051	-2.79996
C	-2.7976	-1.6851	4.5655
C	4.90985	-0.992415	2.43749
N	1.43409	0.611713	-1.32362	newgto	"def2-TZVP"	end
Fe	0	0	0	newgto	"def2-TZVP"	end
C	-3.94677	-1.64008	5.28166
N	-1.36428	0.500955	-1.41645	newgto	"def2-TZVP"	end
N	1.33645	-0.471552	1.39506	newgto	"def2-TZVP"	end
C	-0.799231	-4.05224	-1.23726
C	0.139967	1.31477	-3.19876
C	-3.36156	-0.170509	-0.196512
C	-0.045861	-1.13317	3.32804
C	2.82402	2.1064	-4.49914
C	-2.44179	1.68635	-4.82016
C	-4.99425	-1.1552	2.24508
C	2.67096	-1.66006	4.70823
C	2.7758	0.533406	-1.12757
C	-1.12476	1.00287	-2.68699
C	-2.76872	-0.51215	1.03754
C	1.17929	-0.921106	2.70221
C	3.55452	1.05855	-2.23498
C	-2.33972	1.15634	-3.4291
C	-3.51444	-0.964206	2.189
C	2.46965	-1.16962	3.31062
C	2.62223	1.47319	-3.16226
C	-3.3864	0.714219	-2.57239
C	-2.58046	-1.21017	3.20686
C	3.42186	-0.881835	2.34236
C	1.33122	1.16184	-2.57118
C	-2.71343	0.313919	-1.31818
C	-1.26767	-0.93127	2.64832
C	2.68794	-0.442654	1.16805
N	-1.40821	-0.480705	1.33163	newgto	"def2-TZVP"	end
C	-5.47373	1.04025	-4.0118
H	-4.45268	-0.27002	-0.247877
H	0.150715	1.72895	-4.21687
H	-4.87199	-1.18847	4.89795
H	-0.0650355	-1.48614	4.365
H	-5.74436	0.294838	-4.78131
H	4.4013	-0.0509526	0.0311352
H	-5.93851	2.03825	-4.10685
H	2.35117	3.10932	-4.54882
H	3.89852	2.23064	-4.73046
H	2.37456	1.49966	-5.31287
H	-2.05462	2.72523	-4.89279
H	-1.85812	1.07432	-5.54065
H	-3.49522	1.69585	-5.16165
H	5.45487	1.75719	-1.47617
H	5.50363	0.11778	-2.17537
H	5.39706	1.54289	-3.25005
H	5.22841	-1.33023	3.44148
H	5.31338	-1.71741	1.69988
H	5.41487	-0.0237716	2.2364
H	2.20545	-2.65621	4.86165
H	3.74459	-1.75601	4.9565
H	2.21537	-0.974727	5.45306
H	-5.2536	-2.05277	2.8417
H	-5.50412	-0.292106	2.72548
H	-5.4385	-1.27772	1.23908
H	-5.38787	0.268231	-1.96552
H	-3.97882	-2.04008	6.30602
H	-1.9144	-2.12024	5.06375
O	-0.0904899	2.14959	0.709935	newgto	"def2-TZVP"	end
H	4.90828	4.04381	2.86828
H	-0.604743	2.15153	1.53847

## Sheet: HS Water freq 2.1521
C	3.49195	5.24023	1.89368
C	2.30554	4.86389	1.28952
N	4.01725	4.06859	2.40662	newgto	"def2-TZVP"	end
C	3.16308	3.04747	2.11097
N	2.11656	3.50251	1.43321	newgto	"def2-TZVP"	end
H	3.99694	6.20325	2.0036
H	0.761743	2.61314	0.993637
H	3.33295	2.00578	2.40231
H	1.57645	5.48786	0.763059
C	3.30264	0	0
C	-0.769549	-3.05076	-0.377868
N	-0.0192244	-3.56123	-2.37768	newgto	"def2-TZVP"	end
C	0.404292	-2.30995	-2.05888
N	-0.0394153	-1.9764	-0.850846	newgto	"def2-TZVP"	end
H	1.0056	-1.67423	-2.71417
H	0.182884	-4.05289	-3.24319
H	-1.24398	-3.02664	0.606278
H	-1.21779	-5.04966	-1.3457
C	5.03988	1.24062	-2.23294
C	-4.75482	0.601639	-2.82745
C	-2.79823	-1.79056	4.52407
C	4.90881	-1.08925	2.39809
N	1.43171	0.654034	-1.3017	newgto	"def2-TZVP"	end
Fe	0	0	0	newgto	"def2-TZVP"	end
C	-3.94864	-1.76092	5.23908
N	-1.36287	0.497564	-1.41896	newgto	"def2-TZVP"	end
N	1.33727	-0.507674	1.38215	newgto	"def2-TZVP"	end
C	-0.770171	-4.05284	-1.32559
C	0.140137	1.35685	-3.18055
C	-3.35912	-0.207938	-0.216276
C	-0.0457892	-1.21811	3.29719
C	2.81724	2.25454	-4.4268
C	-2.43351	1.68009	-4.82598
C	-4.99294	-1.22941	2.20973
C	2.67064	-1.80327	4.65529
C	2.7739	0.582906	-1.10256
C	-1.12211	1.01035	-2.68507
C	-2.76781	-0.559748	1.01584
C	1.17964	-0.9948	2.67559
C	3.5501	1.15409	-2.18867
C	-2.33335	1.14542	-3.43657
C	-3.51374	-1.03238	2.15891
C	2.46961	-1.27071	3.27313
C	2.61688	1.58138	-3.10941
C	-3.3795	0.684557	-2.58912
C	-2.58041	-1.29241	3.17392
C	3.4216	-0.963393	2.31069
C	1.32722	1.23056	-2.53773
C	-2.70989	0.289975	-1.33135
C	-1.26757	-1.00102	2.6218
C	2.68841	-0.482185	1.15244
N	-1.40801	-0.527036	1.31327	newgto	"def2-TZVP"	end
C	-5.46051	0.981381	-4.04399
H	-4.44908	-0.316546	-0.273305
H	0.152601	1.783	-4.19365
H	-4.87465	-1.30588	4.86142
H	-0.0652335	-1.59592	4.32535
H	-5.71302	0.233451	-4.8172
H	4.40201	-0.0539325	0.0268955
H	-5.94044	1.97203	-4.14056
H	2.31956	3.24611	-4.45605
H	3.89074	2.41143	-4.64241
H	2.39255	1.65818	-5.26137
H	-2.07722	2.73076	-4.88787
H	-1.8223	1.09039	-5.54206
H	-3.48243	1.66056	-5.18067
H	5.43652	1.85421	-1.39705
H	5.51218	0.239566	-2.14954
H	5.39058	1.69722	-3.17752
H	5.22698	-1.46352	3.38919
H	5.30454	-1.79198	1.63518
H	5.42147	-0.118496	2.22895
H	2.203	-2.80256	4.77913
H	3.74419	-1.90889	4.89987
H	2.21707	-1.13952	5.42059
H	-5.25003	-2.13796	2.79052
H	-5.50638	-0.376411	2.70413
H	-5.43556	-1.336	1.20121
H	-5.37838	0.206105	-1.99873
H	-3.98097	-2.17784	6.25665
H	-1.91444	-2.23092	5.01664
O	-0.108237	2.11802	0.754847	newgto	"def2-TZVP"	end
H	4.88672	3.98697	2.92464
H	-0.626438	2.1053	1.58082

[truncated: 4 more sheets: HS Water freq 2.1768, HS Water TDDFT, LS bis-HSD opt, LS bis-HSD TDDFT]
